# Supplementary material for: A new index for quantifying the ornamentational complexity of animals with shells
Source: Ecol Evol. 2022 Aug 26;12(8):e9247. doi: 10.1002/ece3.9247 (PMC9412138; doi:10.1002/ece3.9247)
Supplement: Supplementary file 1 — Appendix S1 [file ECE3-12-e9247-s002.xlsx]

## Sheet: Sheet1
Appendix 1 Measurement data of studied specimens.
No	species	class	D	W	H	U	U/D	W/H	W/D	S	V	S/V	S_dealt	S_virtual	OI	Sp	rugosity	age	location
DX 001	Douvilleiceras mammillatum	Cephalopoda	46.92	22.61	17.89	16.78	0.35763	1.26383	0.481884	5170.2	20627.1	0.250651	2396.89	2077.02	0.154004	1311.89	1.82705	Albian	Madagascar
YFMCUG 00343	Pseudotirolites acuticostatus	Cephalopoda	63.79	19.72	23.13	24.75	0.387992	0.852572	0.309139	8531.39	40747.3	0.209373	3996.56	3640.21	0.0978927	2430.03	1.64465	Changhsingian	Guizhou
YFMCUG 00344	Pseudotirolites acuticostatus	Cephalopoda	86.43	23.39	28.096	37.06	0.428786	0.832503	0.270624	13492.3	74905.5	0.180124	6431.21	5951.66	0.0805742	4496.77	1.43018	Changhsingian	Guizhou
YFMCUG 00345	Pseudoceltites multiplicatus	Cephalopoda	40.75	13.64	12.36	18.64	0.457423	1.10356	0.334724	3209.84	10007.6	0.32074	1508.41	1409.79	0.0699537	990.87	1.52231	Smithian	Tibet
DX 002	Cleoniceras madagascariense	Cephalopoda	71.95	20.85	32.47	17.85	0.248089	0.642131	0.289785	8198.47	42225.7	0.194158	3760.13	3549.76	0.0592632	2925.23	1.28541	Albian	Madagascar
YFMCUG 00347	Flemingites rursiradiatus	Cephalopoda	60.02	13.97	20.47	25.5	0.424858	0.682462	0.232756	5725.07	19052.4	0.30049	2745.85	2664.7	0.0304537	2209.03	1.24301	Smithian	Guangxi
DX 003	Cleoniceras madagascariense	Cephalopoda	50.01	15.48	22.7	11.07	0.221356	0.681938	0.309538	3934.46	14002.6	0.280981	1846.49	1795.2	0.0285706	1446.34	1.27666	Albian	Madagascar
YFMCUG 00346	Nyalamites angusticostatus	Cephalopoda	26.61	7.557	10.09	10.02	0.37655	0.748959	0.283991	1218.96	2194.59	0.555439	558	542.81	0.027984	419.84	1.32908	Smithian	Tibet
YFMCUG 00348	Mullericeras gujiaoense	Cephalopoda	50.81	12.76	27.38	10.16	0.199961	0.466034	0.251132	3681.64	11025.3	0.333926	1690.08	1685.15	0.00292556	1398.2	1.20875	Griesbachian	Guizhou
YFMCUG 00349	Mesohedenstroemia kwangsiana	Cephalopoda	41.06	12.33	23.34	2.57	0.0625913	0.528278	0.300292	2521.16	6915.96	0.364542	1160.25	1151.84	0.00730136	968.49	1.198	Smithian	Guangxi
YFMCUG 00350	Aspenites acutus	Cephalopoda	32.42	6.72	18.09	0	0	0.371476	0.207279	1494.42	2690.61	0.555421	704	702.38	0.00230644	627.65	1.12164	Smithian	Guangxi
DX 004	polished ammonite fossil	Cephalopoda	34.4	16.32	16.47	6.82	0.198256	0.990893	0.474419	2093.93	6752.99	0.310075	940.07	940.34	-0.00028713	644.78	1.45797	Albian	Madagascar
PRI 76785	Dactylioceras commune	Cephalopoda	44.85	12.66	12.12	24.37	0.543367	1.04455	0.282274	3548.68	10262.6	0.345786	1725.51	1680.84	0.026576	1281.61	1.34636	Jurassic	Dorset
PRI 70598	Perisphinctes sp.	Cephalopoda	74.75	21.38	23.13	35.79	0.478796	0.924341	0.28602	9599.8	46574	0.206119	4443.77	4154.97	0.0695071	3210.89	1.38397	Jurassic	-
PRI 76759	Teloceras sp.	Cephalopoda	45.04	26.37	13.78	20.62	0.457815	1.91364	0.58548	5227.16	20097.3	0.260093	2400.5	2241.83	0.070777	1249.66	1.92092	Jurassic	Calvados
PRI 70745	Naticarius plicatella	Gastropoda	-	-	-	-	-	-	-	-	-	-	2139.95	2124.14	0.00744301	-	-	Pliocene	Florida
shell 001	Murex pecten	Gastropoda	-	-	-	-	-	-	-	-	-	-	3046.25	1882.63	0.618082	-	-	modern	Philippines
shell 002	Cidaris cidaris	Echinoidea	-	-	-	-	-	-	-	-	-	-	8432.19	7263.6	0.160883	-	-	modern	Philippines
shell 003	Trachycardium enode	Bivalvia	-	-	-	-	-	-	-	-	-	-	2303.92	2039.65	0.129566	-	-	modern	Philippines
shell 004	Codakia tigrina	Bivalvia	-	-	-	-	-	-	-	-	-	-	13877.9	13820.2	0.00417215	-	-	modern	Philippines
